# Supplementary material for: Optimized Mass Spectrometry Detection of Thyroid Hormones and Polar Metabolites in Rodent Cerebrospinal Fluid
Source: Metabolites. 2024 Jan 23;14(2):79. doi: 10.3390/metabo14020079 (PMC10890085; doi:10.3390/metabo14020079)
Supplement: Supplementary file 1 [file metabolites-14-00079-s001.zip]

Archive with 2 entries (2 files):
- supplemental_data_S1.csv
- Supplementary Information for Fame et al 20240110 with figures.pdf
